# Supplementary material for: Climate forcing and desert malaria: the effect of irrigation
Source: Malar J. 2011 Jul 14;10:190. doi: 10.1186/1475-2875-10-190 (PMC3155970; doi:10.1186/1475-2875-10-190)
Supplement: Additional file 8 — Total rainfall, insecticide application and number of cases recorded in Kheda. The amount of insecticide use corresponds to the proportion of the state population covered by spray activity in that particular year. Rainfall and cases are the total values for the year. Note that in 2004 the large number of cases coincides with anomalous conditions of rainfall and a relatively low level of insecticide application, not just that year but also for a number of previous years. In 1997 and 2001 similar anomalous rainfall conditions did not produce this large number of cases. (Insecticide use data were missing for 2003; the value in the table was predicted by a linear regression of insecticide use at the district level as a function of insecticide use for 10 talukas, administrative units within the district; regression coefficient 0.979). No rainfall data after 2006 are available at this point. [file 1475-2875-10-190-S8.XLSX]

## Sheet: Sheet1
year	1996	1997	1998	1999	2000	2001	2002	2003	2004	2005	2006	2007	2008	2009	2010
rainfall	860	1455.6	915.6	83	459.5	700.7	132.1	50	935.7	454.44	454.58	-	-	-	-
prop. population covered	0.299847	0.1354	0.198545	0.194474	0.107693	0.0244169	0.0450245	0.0605377	0.0412948	0.392468	0.372458	0.202045	0.0642632	0.064187	0.0368921
cases	1117	2418	1077	631	153	663	1748	1954	16855	2519	432	770	574	423	581
